# Supplementary material for: Ten minutes of transcranial static magnetic field stimulation does not reliably modulate motor cortex excitability
Source: PLoS One. 2020 May 26;15(5):e0233614. doi: 10.1371/journal.pone.0233614 (PMC7250443; doi:10.1371/journal.pone.0233614)
Supplement: S1 File — File includes all data of the 18 subjects included in the analysis. (XLSX) [file pone.0233614.s001.xlsx]

## Sheet: Tabelle1
subject	order	RMT first	1mV intensity first	pre 1 first	pre 2 first	pre mean first	post 1 first	post 2 first	post 3 first	post 4 first	post 5 first	RMT second	1mV intensity second	pre 1 second	pre 2 second	pre mean second	post 1 second	post 2 second	post 3 second	post 4 second	post 5 second
1	with/without	35	58	0.899389	0.909056	0.904222	1.48063	0.544353	0.795438	0.748375	1.56382	38	61	1.26376	1.63856	1.45116	1.33994	1.45337	1.2725	0.979529	1.65678
2	with/without	33	38	0.784941	0.733889	0.759415	0.620933	1.15613	1.47394	0.648824	0.903368	34	41	1.47074	1.41582	1.44328	1.98167	2.58653	2.21524	2.176	0.939882
4	without/with	25	28	0.828176	0.888235	0.858206	0.854267	1.39776	1.20072	0.969056	0.685187	27	30	1.15584	1.88422	1.52003	1.42194	1.66824	2.13378	1.48065	1.52556
5	without/with	35	51	1.18029	1.25735	1.21882	1.08975	0.532875	0.748063	1.12729	1.02953	40	56	0.742389	0.694722	0.718556	0.851789	0.812941	0.851588	0.667625	0.752105
6	with/without	36	55	0.474474	0.441	0.457737	0.693647	0.6835	0.654882	0.491556	0.606	35	48	1.00906	0.808467	0.908761	0.667706	0.438944	0.412526	0.314059	0.31
7	with/without	39	47	0.767176	0.942167	0.854672	1.6914	1.92724	1.30518	1.86169	1.85306	39	49	2.38482	1.83753	2.11118	2.53906	1.7872	1.60756	1.72722	2.13647
9	without/with	37	50	1.01337	2.26646	1.63992	1.48172	1.31931	1.28029	1.4825	1.34489	36	53	1.23167	1.41593	1.3238	0.822111	0.869938	0.837824	1.06507	1.11119
12	without/with	35	60	0.671211	0.570133	0.620672	0.744111	0.639444	0.430059	0.442647	0.540684	36	58	0.646789	0.5755	0.611145	0.455235	0.430278	0.341941	0.534389	0.431059
13	without/with	31	42	1.18633	1.25577	1.22105	2.02736	2.31273	2.09812	2.54135	2.75625	31	43	1.08394	1.1475	1.11572	0.871706	0.826118	1.0445	0.942895	1.0255
15	with/without	41	58	1.11476	1.14412	1.12944	1.11617	0.921063	1.13808	1.05644	1.154	42	58	0.759722	0.881412	0.820567	0.704722	0.864889	0.789105	0.788333	0.792824
16	with/without	30	39	1.81558	1.9278	1.87169	1.57819	1.76033	1.54306	1.45141	1.54633	36	42	1.14778	0.927235	1.03751	0.792778	0.797235	0.645235	0.947529	1.01629
17	without/with	38	60	0.902722	0.799625	0.851174	0.842389	1.43112	1.0015	1.10276	1.01583	41	66	0.662588	0.599471	0.631029	0.823278	1.07782	1.00219	0.838437	0.691588
18	without/with	36	63	0.665471	0.734941	0.700206	1.07411	1.101	1.16	1.36013	1.53177	39	56	0.719889	0.9365	0.828194	0.617944	0.712176	0.739056	0.689412	0.916235
19	without/with	36	68	0.784316	0.960412	0.872364	0.971833	0.804778	0.938125	0.940278	1.01839	36	52	1.26384	1.2635	1.26367	1.23194	1.0242	0.894944	0.8745	0.944105
20	with/without	45	50	1.13794	0.783824	0.960884	0.562611	0.893056	1.1092	1.09506	1.30389	47	52	0.886611	0.940588	0.9136	0.611222	0.893056	1.19856	1.14122	1.25306
22	without/with	52	66	1.08583	0.903882	0.994858	0.981333	0.946118	1.25347	1.10182	1.03356	49	63	1.15178	0.817438	0.984608	1.12359	0.829889	0.60525	0.671278	0.81
23	with/without	37	44	2.59853	2.924	2.76126	1.95424	1.90073	1.71207	2.17741	2.01769	36	44	1.05333	1.18071	1.11702	0.757611	1.41325	1.456	1.11439	0.930706
24	without/with	36	45	0.884944	0.802294	0.843619	0.799471	0.899824	1.16794	1.16953	1.57883	33	45	1.134	1.12481	1.12941	1.81339	1.46583	1.69512	2.15969	1.85529
	age range: 18-28
	mean age: 22.8±2.5 years
	gender: 10f 8m
